# Supplementary material for: Detection of Ticks and Tick-Borne Pathogens of Urban Stray Dogs in South Africa
Source: Pathogens. 2022 Jul 30;11(8):862. doi: 10.3390/pathogens11080862 (PMC9416273; doi:10.3390/pathogens11080862)
Supplement: Supplementary file 1 [file pathogens-11-00862-s001.zip]

Archive with 1 entries (1 files):
- pathogens-1802956-supplementary.pdf
